# Supplementary material for: Evaluating the Impact of Needle-Free Delivery of Inactivated Polio Vaccine on Nigeria’s Routine Immunization Program: An Implementation Hybrid Trial
Source: Vaccines (Basel). 2025 May 16;13(5):533. doi: 10.3390/vaccines13050533 (PMC12116027; doi:10.3390/vaccines13050533)
Supplement: Supplementary file 1 [file vaccines-13-00533-s001.zip]

Archive with 1 entries (1 files):
- vaccines-3592559-supplementary.pdf
